# Supplementary material for: Potentially Toxic Elements in Costume Cosmetics Used by Children and Adults Are Associated with Cancer Risk
Source: Int J Environ Res Public Health. 2022 Dec 28;20(1):531. doi: 10.3390/ijerph20010531 (PMC9819701; doi:10.3390/ijerph20010531)
Supplement: Supplementary file 1 [file ijerph-20-00531-s001.zip]

Archive with 1 entries (1 files):
- ijerph-2065093-supplementary.pdf
